# Supplementary material for: What is the adsorption efficiency and capacity of biodegradable polymer blend foams filled with carbonaceous materials in the removal of heavy metals from water? A systematic review protocol
Source: Environ Evid. 2026 Mar 29;15:4. doi: 10.1186/s13750-026-00384-x (PMC13151128; doi:10.1186/s13750-026-00384-x)
Supplement: Supplementary file 1 — Supplementary Material 1. Additional file 1: ROSES checklist. Completed ROSES (Reporting Standards for Systematic Evidence Syntheses) protocol checklist used to guide the reporting structure of this systematic review protocol. Additional file 2: Data coding and extraction form. Microsoft Excel template used for systematic data extraction and coding from included studies. The file includes fields for study identification, material composition, synthesis methods, characterisation results, adsorption performance metrics, and additional contextual information relevant to the review. Additional file 3: Study exclusion log. Microsoft Excel file documenting full-text articles assessed for eligibility but excluded from the review, along with the specific reasons for exclusion. This file ensures transparency and reproducibility of the study selection process. Additional file 4: Search validation and benchmarking framework. Microsoft Excel file describing the validation process used to assess the comprehensiveness of the search strategy, including benchmark studies used to test the final search strings and documentation of the search sensitivity assessment. [file 13750_2026_384_MOESM1_ESM.zip]

Archive with 4 entries (4 files):
- Additional_File_4_Planned_Search_Validation_Framework.xlsx
- ROSES for Systematic Review Protocols_LS Mokoena.pdf
- Additional File 2_Data coding and strategy.xlsx
- Additional File 3_Exclusion log.xlsx
