# Supplementary material for: What is the adsorption efficiency and capacity of biodegradable polymer blend foams filled with carbonaceous materials in the removal of heavy metals from water? A systematic review protocol
Source: Environ Evid. 2026 Mar 29;15:4. doi: 10.1186/s13750-026-00384-x (PMC13151128; doi:10.1186/s13750-026-00384-x)
Supplement: Supplementary file 1 — Supplementary Material 1. Additional file 1: ROSES checklist. Completed ROSES (Reporting Standards for Systematic Evidence Syntheses) protocol checklist used to guide the reporting structure of this systematic review protocol. Additional file 2: Data coding and extraction form. Microsoft Excel template used for systematic data extraction and coding from included studies. The file includes fields for study identification, material composition, synthesis methods, characterisation results, adsorption performance metrics, and additional contextual information relevant to the review. Additional file 3: Study exclusion log. Microsoft Excel file documenting full-text articles assessed for eligibility but excluded from the review, along with the specific reasons for exclusion. This file ensures transparency and reproducibility of the study selection process. Additional file 4: Search validation and benchmarking framework. Microsoft Excel file describing the validation process used to assess the comprehensiveness of the search strategy, including benchmark studies used to test the final search strings and documentation of the search sensitivity assessment. [file 13750_2026_384_MOESM1_ESM.zip › Additional_File_4_Planned_Search_Validation_Framework.xlsx]

## Sheet: Search_Validation_Plan
Additional File 4: Planned Search Comprehensiveness Validation Framework
What is the adsorption efficiency and capacity of biodegradable polymer blend foams filled with carbonaceous materials in the removal of heavy metals from water? A systematic review protocol
CEE Guideline 6.5 - Planned Sensitivity Assessment
Test_Set	Database	Known_Relevant_Papers_Planned	Target_Sensitivity_%	Planned_Measures_If_Below_Target
Set 1 (15 known)	Web of Science Core (SCIE/ESCI)	15	≥93%	Examine missed articles' titles/keywords; add missing synonyms (e.g., "porous scaffold", "cellular foam") and re-run search.
Set 1 (15 known)	Scopus	15	≥93%	Refine TITLE-ABS-KEY terms (e.g., add "biodegradable foam*", "carbonaceous foam") based on missed items; iterate until ≥93% retrieved.
Set 1 (15 known)	PubMed/MEDLINE	15	≥90%	Add relevant MeSH terms; acknowledge lower sensitivity due to domain focus (biomedical vs materials science).
Set 1 (15 known)	ScienceDirect	15	≥93%	Expand title/abstract keyword combinations; use full-text search where needed; add synonyms from protocol terminology.
Set 2 (10 recent, 2023-2025)	Web of Science Core (SCIE/ESCI)	10	≥93%	Check indexing lags for recent articles; add emerging terminology from 2023-2025 heavy metal foam literature.
Set 2 (10 recent, 2023-2025)	Scopus	10	≥93%	Include updated synonyms (e.g., "sustainable foam adsorbents", "metal ion scavenging foams", "green polymer remediation").
Set 2 (10 recent, 2023-2025)	PubMed/MEDLINE	10	≥90%	Acknowledge discipline mismatch if failures due to indexing gaps; focus on most relevant subset.
Set 2 (10 recent, 2023-2025)	ScienceDirect	10	≥93%	Refine combinations of "foam*", "porous composite", "adsorption" in title/abstract; update for 2023-2025 terminology.

## Sheet: Test_Set_Definition
Test Set Definition for Search Comprehensiveness Validation
TEST SET 1: 15 Known Relevant Articles (from Protocol References & Scoping Review)
Article_ID	Type_Description	How_Identified	Expected_Relevance_Keywords	Inclusion_Status
Mokoena2024 [ref 12]	PLA/PHBV/GO polymeric composites with morphology and thermal properties	Protocol reference (scoping review)	Biodegradable polymer blend, graphene oxide, composite, properties	Known relevant
Tan2015 [ref 11]	Biochar application for removal of pollutants from aqueous solutions	Protocol reference (adsorption background)	Biochar, adsorption, aqueous, pollutant removal	Known relevant
Gonçalves2024 [ref 13]	Foaming strategies on biodegradable polymers and composites by thermal/melt processing	Protocol reference (foaming methods)	Biodegradable polymer foams, foaming techniques, processing	Known relevant
Gaidhani2023 [ref 14]	Polystyrene carbon composite foam with enhanced insulation and fire retardancy	Protocol reference (carbon composite foams)	Carbon composite foam, properties, sustainability	Known relevant
Thakur2018 [ref 8]	Progress in green polymer composites from lignin for multifunctional applications	Protocol reference (green polymers)	Green polymer, composites, renewable resources, sustainability	Known relevant
Niaounakis2015 [ref 9]	Biopolymers: Applications and trends	Protocol reference (biopolymer overview)	Biopolymer, applications, PLA, PCL, PHBV, PBS	Known relevant
W2023 [ref 10]	Visualisation of macrophase separation and transformation in immiscible polymer blends	Protocol reference (blend properties)	Polymer blend, phase separation, immiscibility, morphology	Known relevant
Tchounwou2012 [ref 1]	Heavy metal toxicity and the environment	Protocol reference (background)	Heavy metals, toxicity, environmental persistence, bioaccumulation	Known relevant
Jaishankar2014 [ref 2]	Toxicity, mechanism and health effects of some heavy metals	Protocol reference (background)	Heavy metals, health effects, mechanism, Pb, Cu, Cr, Cd	Known relevant
Ali2019 [ref 3]	Environmental chemistry and ecotoxicology of hazardous heavy metals	Protocol reference (background)	Heavy metals, ecotoxicology, persistence, contamination	Known relevant
Fu2011 [ref 4]	Removal of heavy metal ions from wastewaters: A review	Protocol reference (background)	Heavy metal removal, wastewater, adsorption methods	Known relevant
Barakat2011 [ref 5]	New trends in removing heavy metals from industrial wastewater	Protocol reference (background)	Heavy metals, industrial wastewater, removal trends	Known relevant
Pullin2022 [ref 15]	Collaboration for Environmental Evidence guidelines for systematic reviews	Protocol reference (methods)	CEE, environmental evidence synthesis, systematic review standards	Known relevant
Selected_recent_1	Recent experimental study on biodegradable polymer/carbonaceous foam for heavy metal adsorption (2023-2024)	To be selected from finalized database search	Biodegradable foam, carbonaceous material, heavy metal, adsorption, capacity	To be confirmed
Selected_recent_2	Recent study on PLA/PCL or PLA/PHBV foam with GO/CNT for metal ion removal	To be selected from finalized database search	PLA, PCL, PHBV, GO, CNT, foam, metal adsorption, water treatment	To be confirmed
TEST SET 2: 10 Recent Relevant Articles (2023-2025, to be identified from search results)
Article_ID	Type_Description	How_Identified	Expected_Relevance_Keywords	Inclusion_Status
Recent_2024_foam_1	Experimental study on PLA/GO foam for Pb adsorption from water	Search results (Scopus/WoS 2024)	PLA, graphene oxide, foam, lead adsorption, capacity, efficiency	To be selected
Recent_2024_foam_2	PCL/CNT foam composite for Cr(VI) removal from aqueous solutions	Search results (Scopus/WoS 2024)	PCL, carbon nanotubes, foam, chromium, adsorption mechanism	To be selected
Recent_2023_foam_3	PHBV/biochar foam for Cu(II) adsorption with kinetics and isotherm modeling	Search results (Scopus/WoS 2023)	PHBV, biochar, foam, copper, kinetics, isotherm, isothermal	To be selected
Recent_2025_foam_4	PLA/PCL/rGO foam adsorbent for multi-metal ion removal	Search results (Scopus/WoS 2025)	PLA, PCL, reduced graphene oxide, foam, multi-metal, selectivity	To be selected
Recent_2024_foam_5	Biodegradable polymer foam with MWCNTs for heavy metal adsorption	Search results (Scopus/WoS 2024)	Biodegradable, multiwalled carbon nanotubes, foam, heavy metals	To be selected
Recent_2023_foam_6	Graphene oxide/biopolymer foam composite for water remediation	Search results (Scopus/WoS 2023)	Graphene oxide, biopolymer, foam, water treatment, sustainability	To be selected
Recent_2025_foam_7	Sustainable polymer blend foam with carbonaceous fillers for metal ion recovery	Search results (Scopus/WoS 2025)	Sustainable, polymer blend, foam, carbonaceous, metal recovery	To be selected
Recent_2024_foam_8	Pilot-scale study: biodegradable polymer foam for industrial wastewater treatment	Search results (Scopus/WoS 2024)	Biodegradable foam, pilot-scale, industrial wastewater, heavy metals	To be selected
Recent_2023_foam_9	Biochar-filled PLA foam: synthesis, characterization, and adsorption performance	Search results (Scopus/WoS 2023)	PLA, biochar, foam, synthesis, characterization, adsorption	To be selected
Recent_2025_foam_10	Novel polymer/GO/CNT ternary foam for Cd(II) and Pb(II) co-adsorption	Search results (Scopus/WoS 2025)	Ternary composite, GO, CNT, foam, cadmium, lead, selectivity	To be selected

## Sheet: Notes_and_Interpretation
Notes and Interpretation: Search Comprehensiveness Validation Framework
OVERVIEW
This file presents the PLANNED FRAMEWORK for validating comprehensiveness and sensitivity of the search strategy, in alignment with Collaboration for Environmental Evidence (CEE) Guideline 6.5 and PRISMA-P Item 6.
RATIONALE FOR TWO TEST SETS
Test Set 1 (15 Known Relevant Articles):
• Compiled from protocol references (refs 1-15) and scoping review findings
• All confirmed as relevant to: biodegradable polymers, carbonaceous materials, foams, heavy metal adsorption, or closely related topics
• Tests whether search strings retrieve established, published work in the field
• Target sensitivity: ≥93% across all primary databases
Test Set 2 (10 Recent Articles, 2023-2025):
• Articles identified from preliminary/finalized searches in Scopus, Web of Science, and Google Scholar
• Represent cutting-edge research in biodegradable foam/carbonaceous composite/heavy metal adsorption
• Tests whether search strings capture recent developments and emerging terminology
• Target sensitivity: ≥93% across primary databases
PLANNED VALIDATION PROCESS
1. Once search strings are finalized (planned end of protocol development phase):
a. Execute finalized search string in Web of Science Core Collection (SCIE, ESCI indexes)
b. Export list of retrieved records
c. Scan results for presence of all 15 Test Set 1 articles and 10 Test Set 2 articles
d. Calculate sensitivity = (# retrieved test articles / total test articles) × 100
2. Repeat Step 1 for Scopus, PubMed/MEDLINE, and ScienceDirect
3. For each database:
a. If sensitivity ≥ target threshold (≥93% for primary databases, ≥90% for PubMed):
→ Search string is VALIDATED; proceed with full review
b. If sensitivity < target threshold:
→ Examine missed articles' titles, keywords, and MeSH terms
→ Identify missing synonyms or conceptual gaps in current string
→ Add 1-2 refined terms to search string
→ Re-run search and re-check sensitivity
→ Repeat until threshold met or document rationale for accepting lower sensitivity
4. Document all iterations, final sensitivity scores, and any terms added
5. Report final validation results in Additional File 4 (updated) and Methods section of completed review
EXPECTED OUTCOMES
• Overall search sensitivity across all databases expected to reach 95-98% (excellent comprehensiveness)
• Web of Science (SCIE/ESCI) and Scopus typically achieve highest sensitivity (98-100%) for materials science/chemistry topics
• PubMed may show lower sensitivity (85-95%) due to focus on biomedical literature; acceptable given domain difference
• ScienceDirect typically achieves high sensitivity (95-100%) for multidisciplinary topics
• Any missed articles will be recovered through backward/forward citation tracing and grey literature searching
TRANSPARENCY AND DOCUMENTATION
• All test results (retrieved count, sensitivity %, missed articles, term additions) will be recorded and reported
• Final validation will be reported in the Methods section of the completed systematic review
• An updated version of Additional File 4 with ACTUAL results will be provided alongside the final review
• This commitment ensures CEE Guideline 6.5 compliance and full transparency of search comprehensiveness
